# Supplementary material for: The Incidence and Risk Factors of Urinary Tract Infection in Patients with Type 2 Diabetes Mellitus Using SGLT2 Inhibitors: A Real-World Observational Study
Source: Medicines (Basel). 2022 Nov 22;9(12):59. doi: 10.3390/medicines9120059 (PMC9785475; doi:10.3390/medicines9120059)
Supplement: Supplementary file 1 [file medicines-09-00059-s001.zip]

Archive with 1 entries (1 files):
- medicines-2042059-supplementary.pdf
